# Supplementary material for: Anti-Aging Properties of Chitosan-Based Hydrogels Rich in Bilberry Fruit Extract
Source: Antioxidants (Basel). 2024 Jan 15;13(1):105. doi: 10.3390/antiox13010105 (PMC10812676; doi:10.3390/antiox13010105)
Supplement: Supplementary file 1 [file antioxidants-13-00105-s001.zip]

Archive with 1 entries (1 files):
- antioxidants-2777266-supplementary.pdf
